# Supplementary material for: Addressing health inequities in treating neuropathic pain: a scoping review of cognitive behavioral therapies, mindfulness, and meditation-based interventions
Source: Epidemiol Rev. 2026 Feb 9;48(1):mxag002. doi: 10.1093/epirev/mxag002 (PMC13089449; doi:10.1093/epirev/mxag002)
Supplement: Web_Material_mxag002 [file web_material_mxag002.zip]

Archive with 1 entries (1 files):
- Supplementary_File_1.xlsx
