# Supplementary material for: Addressing health inequities in treating neuropathic pain: a scoping review of cognitive behavioral therapies, mindfulness, and meditation-based interventions
Source: Epidemiol Rev. 2026 Feb 9;48(1):mxag002. doi: 10.1093/epirev/mxag002 (PMC13089449; doi:10.1093/epirev/mxag002)
Supplement: Web_Material_mxag002 [file web_material_mxag002.zip › Supplementary_File_1.xlsx]

## Sheet: Title Page
Addressing Health Inequities in Treating Neuropathic Pain: A Scoping Review of Cognitive Behavioral Therapies, Mindfulness, and Meditative-Based Interventions
Authors: Robert Buren, Matteo Ponzano, Nathan T. Adams, Jane Jun, Kathleen A. Martin Ginis
Table of Contents
Appendix S1:	Search Terms
Table S1:	Warp and Weft Mindfulness Assessment
References

## Sheet: Appendix S1
SUPPLEMENTARY MATERIAL: Worksheet 2
Addressing Health Inequities in Treating Neuropathic Pain: A Scoping Review of Cognitive Behavioral Therapies, Mindfulness, and Meditative-Based Interventions
Robert Buren, Matteo Ponzano, Nathan T. Adams, Jane Jun, Kathleen A. Martin Ginis
Search Terms
OVID	exp neuralgia/
	(nerve* adj3 damage).ab,ti.
	neuro*.ab,ti.
	"neuro* pain".ab,ti.
	neuralg*.ab,ti.
	exp mindfulness/
	mindful*.ab,ti.
	meditat*.ab,ti.
	"mindfulness-oriented intervention*".ab,ti.
	"mindfulness meditation".ab,ti.
	MBI.ab,ti.
	(psycholog* adj1 health).ab,ti.
	("mindfulness-based stress reduction" or MBSR).ab,ti.
	("mindfulness-based cognitive therapy" or MBCT).ab,ti.
	"dialectical behavio?r therapy".ab,ti.
	"acceptance and commitment therapy".ab,ti.
	intervention*.ab,ti.
	treatment*.ab,ti.
	therap*.ab,ti.
	exp therapeutics/
	1 or 2 or 3 or 4 or 5
	6 or 7 or 8 or 9 or 10 or 11 or 12 or 13 or 14 or 15 or 16
	17 or 18 or 19 or 20
	21 and 22 and 23
	biopsychosocial.ab,ti.
	22 or 25
	21 and 23 and 26
	"neuropathic pain".ab,ti.
	21 or 28
	24 and 26 and 29
	23 and 26 and 28
	non-pharmacological.ab,ti.
	26 or 32
	"neuropathic pain".mp.
	23 and 33 and 34
	23 and 28 and 33
	("cognitive behavioral therapy" or CBT).ab,ti.
	33 or 37
	21 and 23 and 38
	34 and 39
Psycinfo	"Neuropathic Pain" AND (CBT OR "cognitive behavioural therapy" OR mindfulness OR meditation OR MBSR OR MBCT OR biopsychosocial OR meditation OR "acceptance and commitment therapy" OR "dialectical behav* therapy" OR MBI OR "mindfulness-based stress reduction" OR "mindfulness-based cognitive therapy" OR "mindfulness-oriented intervention")
PubMed	Search number	Query
	5	("Neuropathic Pain" AND (fha[Filter])) AND ((((((((((((((mindfulness) OR (mbct)) OR (mbct)) OR (cbt)) OR (biopsychosocial)) OR (nonpharmacological) AND (fha[Filter])) OR (meditation)) OR ("acceptance and commitment therapy")) OR ("Mindfulness-based stress reduction")) OR ("Mindfulness-based cognitive therapy")) OR ("Mindfulness based cognitive therapy")) OR ("Mindfulness based stress reduction"))…
	4	(((((((((((((mindfulness) OR (mbct)) OR (mbct)) OR (cbt)) OR (biopsychosocial)) OR (nonpharmacological) AND (fha[Filter])) OR (meditation)) OR ("acceptance and commitment therapy")) OR ("Mindfulness-based stress reduction")) OR ("Mindfulness-based cognitive therapy")) OR ("Mindfulness based cognitive therapy")) OR ("Mindfulness based stress reduction")) OR ("Cognitive Behav" therapy")) OR ("diale…
	2	(((((mindfulness) OR (mbct)) OR (mbct)) OR (cbt)) OR (biopsychosocial)) OR (nonpharmacological)
	1	"Neuropathic Pain"
CINAHL	((""neuropathic pain"") AND ((mbsr OR mindfulness-based stress reduction) OR (mbct OR mindfulness based cognitive therapy) OR (cbt OR cognitive behavioral therapy) OR biopsychosocial OR nonpharmacological OR (meditation OR mindfulness) OR (dialectical behavior therapy OR dbt OR dialectical behaviour therapy) OR mbi)) AND (intervention OR treatment OR therapy)
Web of Science	(((((((((((((((ALL=(mindfulness)) OR ALL=(meditat*)) OR ALL=(mbi)) OR ALL=("mindfulness-oriented intervention")) OR ALL=(psycholog*)) OR ALL=("mindfulness-based stress reduction")) OR ALL=(MBSR)) OR ALL=("mindfulness-based cognitive therapy")) OR ALL=(MBCT)) OR ALL=(biopsychosocial)) OR ALL=("cognitive behav*")) OR ALL=(CBT)) OR ALL=("dialectical behav*")) AND ALL=("Neuropathic pain")) NOT ALL=(r…
Cochrane	1 exp neuralgia/
	2 (nerve* adj3 damage).ab,ti.
	3 ("nerve pain" or neurodynia).ab,ti.
	4 (neuro* adj3 pain).ab,ti.
	5 neuralg*.ab,ti.
	6 1 or 2 or 3 or 4 or 5
	7 exp mindfulness/
	8 mindful*.ab,ti.
	9 meditat*.ab,ti.
	10 "mindfulness-oriented intervention*".ab,ti.
	11 "mindfulness meditation".ab,ti.
	12 MBI.ab,ti.
	13 (psycholog* adj1 health).ab,ti.
	14 "mindfulness-based stress reduction".ab,ti.
	15 MBSR.ab,ti.
	16 "mindfulness-based cognitive therapy".ab,ti.
	17 MBCT.ab,ti.
	18 "dialectical behav* therapy".ab,ti.
	19 "acceptance and commitment therapy".ab,ti.
	20 biopsychosocial.ab,ti.
	21 "cognitive behav* therapy".ab,ti.
	22 CBT.ab,ti.
	23 7 or 8 or 9 or 10 or 11 or 12 or 13 or 14 or 15 or 16 or 17 or 18 or 19 or 20 or 21 or 22
	24 exp therapeutics/ or exp mind-body therapies/ or relaxation therapy/
	25 intervention*.ab,ti.
	26 treatment*.ab,ti.
	27 therap*.ab,ti.
	28 24 or 25 or 26 or 27
	29 6 and 23 and 28
	30 limit 29 to (english language and humans)
	31 "neuropathic pain".mp.
	32 1 or 2 or 3 or 4 or 5 or 31
	33 23 and 28 and 32
	34 limit 33 to (english language and humans)
Prospero	“Neuropathic Pain”
TRIP	https://www.tripdatabase.com/Searchresult?criteria=%22neuropathic%20pain%22+mind&search_type=standard
	https://www.tripdatabase.com/Searchresult?criteria=%22neuropathic%20pain%22+cbt&search_type=standard
	https://www.tripdatabase.com/Searchresult?criteria=%22neuropathic%20pain%22+biopsychosocial&search_type=standard
	https://www.tripdatabase.com/Searchresult?criteria=%22neuropathic%20pain%22+nonpharmacological&search_type=standard
	https://www.tripdatabase.com/Searchresult?criteria=%22neuropathic%20pain%22+mbsr&search_type=standard
Canada Commons	“Neuropathic Pain” AND…. Mindfulness, CBT, Dialectical, biopsychosocial
Google Scholar	https://www.google.ca/search?as_q=&as_epq=%22neuropathic+pain%22&as_oq=mindfulness+OR+cbt+OR+BIOPSYCHOSOCIAL+OR+meditation+OR+nonpharmacological&as_eq=&as_nlo=&as_nhi=&lr=&cr=&as_qdr=all&as_sitesearch=&as_occt=any&safe=images&as_filetype=&tbs=

## Sheet: Table S1
SUPPLEMENTARY MATERIAL: Worksheet 3
Addressing Health Inequities in Treating Neuropathic Pain: A Scoping Review of Cognitive Behavioral Therapies, Mindfulness, and Meditative-Based Interventions
Robert Buren, Matteo Ponzano, Nathan T. Adams, Jane Jun, Kathleen A. Martin Ginis
Warp and Weft Mindfulness Assessment (1)
						Warp and Weft -- Mindfulness Based Program (MBP) Details								Warp & Weft:Teacher Related
Author, Year, Country	TYPE OF INTERVENTION	Injury or Condition Overall	Study Design	Duration - weeks	Injury or Condition Overall	Warp - MBP 1: Is informed by theories and practices that draw from a confluence of contemplative traditions, science, and the major disciplines of medicine, psychology and education	Warp - MBP 2: Is underpinned by a model of human experience which addresses the causes of human distress and the pathways to relieving it	Warp - MBP 3: Develops a new relationship with experience, characterized by present moment focus, decentering and an approach orientation	Warp - MBP 4: Supports the development of greater attentional, emotional and behavioral self-regulation, as well as positive qualities such as compassion, wisdom, equanimity.	Warp - MBP 5: Engages the participant in a sustained intensive training in mindfulness meditation practice, in an experiential inquiry-based learning process and in exercises to develop insight and understanding	Weft - MBP 1: The core essential curriculum elements are integrated with adapted curriculum elements, and tailored to specific contexts and population	Weft - MBP 2: Variations in program structure, length and delivery are formatted to fit the population and context		Warp - MBP Teacher 1: Has particular competencies which enable the effective delivery of the MBP	Warp - MBP Teacher 2: Has the capacity to embody the qualities and attitudes of mindfulness within the process of the teaching	Warp - MBP Teacher 3: Has engaged in appropriate training and commits to ongoing good practice	Warp - MBP Teacher 4: Is part of a participatory learning process with their students, clients or patients	Weft - MBP Teacher 1: Has knowledge, experience and professional training related to the specialist populations that the mindfulness-based course will be delivered to	Weft - MBP Teacher 2: Has knowledge of relevant underlying theoretical processes which underpin the teaching for particular contexts or populations
Brown et al., 2017, Australia (2)	Mindfulness	Stroke	Case Study	12	Stroke	NO	NO	NO	NO	NO	NO	NO		Don't Know	NO	Don't Know	NO	Don't Know	Don't Know
Davoudi et al., 2021, Iran (3)	Mindfulness	Diabetes	RCT	12	Diabetes	YES	YES	YES	YES	YES	YES	Don't Know		YES	Don't Know	YES	Don't Know	Don't Know	Don't Know
Hatchard et al., 2021, Canada (4)	Mindfulness (MBSR)	Breast cancer	RCT	8	Breast cancer	Assume Yes	Assume Yes	Assume Yes	Assume Yes	Assume Yes	Don't Know	Don't Know		Assume Yes	Assume Yes	Assume Yes	Assume Yes	Don't Know	Don't Know
Hussain et al., , 2019, Pakistan (5)	Mindfulness		RCT	8		YES	YES	YES	YES	YES	NO	YES		YES	Assume Yes	YES	Don't Know	Don't Know	Don't Know
Izgu et al., 2020, Turkey (6)	Mindfulness	Diabetes	RCT	12	Diabetes	YES	Assume Yes	Assume Yes	Assume Yes	YES	Assume Yes	Don't Know		YES	Assume Yes	YES	Assume Yes	Don't Know	Don't Know
Johannsen et al., 2016, Denmark (7)	Mindfulness (MBCT)	Breast cancer	RCT	8	Breast cancer	YES	YES	Assume Yes	Assume Yes	YES	YES	YES		YES	Assume Yes	YES	Assume Yes	Assume Yes	Assume Yes
Mioduszewski et al., 2020, Canada (8)	Mindfulness (MBSR)	Breast cancer	RCT	8	Breast cancer	Assume Yes	Assume Yes	Assume Yes	Assume Yes	YES	YES	YES		YES	MBSR - assume yes	YES	Assume Yes	Assume Yes	Assume Yes
Nathan et al., 2017, Canada (9)	Mindfulness (MBSR)	Diabetes	RCT	8	Diabetes	YES	YES	YES	YES	YES	NO	NO		YES	Assume Yes	Assume Yes	Assume Yes	Don't Know	Don't Know
Shergill et al., 2022, Canada (10)	Mindfulness (MBSR)	Breast cancer	RCT	8	Breast cancer	Assume Yes	Assume Yes	Assume Yes	Assume Yes	YES	Assume Yes	Assume Yes		Assume Yes	Assume Yes	YES	Assume Yes	Assume Yes	Assume Yes
Smith et al., 2021, Canada (11)	Mindfulness (MBSR)	Breast cancer	RCT	8	Breast cancer	Assume Yes	Assume Yes	YES	YES	YES	Assume Yes	Assume Yes		YES	Assume Yes	Assume Yes	Assume Yes	YES	YES
Teixeira, 2010, United States (12)	Mindfulness	Diabetes	RCT	4	Diabetes	Assume Yes	Don't Know	Don't Know	Don't Know	NO	Don't Know	NO		Assume Yes	NO	NO	NO	Assume Yes	NO
Burke et al., 2019, Ireland (13)	CBT (PMP)	SCI	RCT	6	SCI	YES	NO	NO	Don't Know	NO	YES	YES		YES	YES	Assume Yes	Don't Know	YES	Assume Yes
Heutink et al., 2012, The Netherlands (14)	CBT (Custom)	SCI	RCT	10	SCI	YES	YES	Assume Yes	Assume Yes	Assume Yes	YES	Assume Yes		YES	Assume Yes	YES	Don't Know	YES	Assume Yes
Higgins et al., 2022, United States (15)	CBT	Diabetes	RCT	10	Diabetes	YES	YES	Assume Yes	Assume Yes	Assume Yes	YES	NO		YES	Assume Yes	YES	Don't Know	YES	Assume Yes
Kioskli, 2020, USA (16)	CBT (ACT)		A Single-Arm Feasibility Trial	5	Diabetes	Assume Yes	Assume Yes	YES	Assume Yes	Assume Yes	NO	NO		YES	Assume Yes	Don't Know	NO	YES	Assume Yes
Noorbrink Budh et al, 2006, Sweden (17)	CBT		NR-RCT	10	SCI	Assume Yes	YES	YES	YES	YES	YES	YES		YES	Assume Yes	YES	YES	YES	YES
Otis et al., 2013, United States (18)	CBT	Diabetes	RCT	11	Diabetes	YES	YES	YES	YES	Assume Yes	Don't Know	Don't Know		YES	YES	Assume Yes	NO	Assume Yes	Assume Yes
Taheri et al., 2020, Iran (19)	CBT (ACT)	Diabetes	RCT	8	Diabetes	Assume Yes	Assume Yes	Assume Yes	Assume Yes	Assume Yes	YES	Don't Know		Don't Know	Don't Know	Don't Know	Don't Know	Don't Know	Don't Know
Carson et al., 2016, United States (20)	Meditation (Yoga)	Fibromyalgia	Prospective cohort	8	Fibromyalgia	Assume Yes	Don't Know	Assume Yes	Assume Yes	YES	YES	YES		YES	Assume Yes	Assume Yes	Assume Yes	Don't Know	Don't Know
Galantino et al., 2020, United States (21)	Meditation (Yoga)	Cancer	A Single-Arm Feasibility Trial	8	Cancer	YES	YES	YES	YES	YES	YES	YES		YES	YES	YES	YES	YES	YES
Van de Winckel et al., 2023, United States (22)	Meditation (Qigong)		NR-RCT	12	SCI	YES	YES	YES	YES	YES	YES	YES		YES	Assume Yes	Assume Yes	Assume Yes	Don't Know	Don't Know
Burns et al., 2013, Canada (23)	Interdisciplinary Program - SCI	SCI	Prospective cohort	10	SCI	YES	YES	Don't Know	Don't Know	Don't Know	YES	YES		YES	Don't Know	YES	Don't Know	YES	YES

## Sheet: References
References
1	Crane RS, Brewer J, Feldman C, Kabat-Zinn J, Santorelli S, Williams JMG et al. What defines mindfulness-based programs? The warp and the weft. Psychological medicine 2017; 47(6): 990-999.
2	Brown A, Becerra R. Mindfulness for neuropathic pain: A case study. International Journal of Psychology & Psychological Therapy 2017; 17(1): 19-37.
3	Davoudi M, Allame Z, Niya RT, Taheri AA, Ahmadi SM. The synergistic effect of vitamin D supplement and mindfulness training on pain severity, pain-related disability and neuropathy-specific quality of life dimensions in painful diabetic neuropathy: a randomized clinical trial with placebo-controlled. J Diabetes Metab Disord 2021; 20(1): 49-58.
4	Hatchard T, Mioduszewski O, Khoo E-L, Romanow H, Shergill Y, Tennant E et al. Reduced emotional reactivity in breast cancer survivors with chronic neuropathic pain following mindfulness-based stress reduction (MBSR): An fMRI pilot investigation. Mindfulness 2021; 12(3): 751-762.
5	Hussain N, Said AS. Mindfulness-based meditation versus progressive relaxation meditation: impact on chronic pain in older female patients with diabetic neuropathy. Journal of evidence-based integrative medicine 2019; 24: 2515690X19876599.
6	Izgu N, Gok Metin Z, Karadas C, Ozdemir L, Metinarikan N, Corapcioglu D. Progressive Muscle Relaxation and Mindfulness Meditation on Neuropathic Pain, Fatigue, and Quality of Life in Patients With Type 2 Diabetes: A Randomized Clinical Trial. Journal of nursing scholarship : an official publication of Sigma Theta Tau International Honor Society of Nursing 2020; 52(5): 476-487.
7	Johannsen M, O'Connor M, O'Toole MS, Jensen AB, Hojris I, Zachariae R. Efficacy of Mindfulness-Based Cognitive Therapy on Late Post-Treatment Pain in Women Treated for Primary Breast Cancer: A Randomized Controlled Trial. Journal of clinical oncology : official journal of the American Society of Clinical Oncology 2016; 34(28): 3390-9.
8	Mioduszewski O, Hatchard T, Fang Z, Poulin P, Khoo E-L, Romanow H et al. Breast cancer survivors living with chronic neuropathic pain show improved brain health following mindfulness-based stress reduction: a preliminary diffusion tensor imaging study. Journal of cancer survivorship : research and practice 2020; 14(6): 915-922.
9	Nathan HJ, Poulin P, Wozny D, Taljaard M, Smyth C, Gilron I et al. Randomized Trial of the Effect of Mindfulness-Based Stress Reduction on Pain-Related Disability, Pain Intensity, Health-Related Quality of Life, and A1C in Patients With Painful Diabetic Peripheral Neuropathy. Clin Diabetes 2017; 35(5): 294-304.
10	Shergill Y, Rice DB, Khoo E-L, Jarvis V, Zhang T, Taljaard M et al. Mindfulness-Based Stress Reduction in Breast Cancer Survivors with Chronic Neuropathic Pain: A Randomized Controlled Trial. Pain research & management 2022; 2022(9612504): 4020550.
11	Smith AM, Leeming A, Fang Z, Hatchard T, Mioduszewski O, Schneider MA et al. Mindfulness-based stress reduction alters brain activity for breast cancer survivors with chronic neuropathic pain: preliminary evidence from resting-state fMRI. Journal of cancer survivorship : research and practice 2021; 15(4): 518-525.
12	Teixeira E. The effect of mindfulness meditation on painful diabetic peripheral neuropathy in adults older than 50 years. Holist Nurs Pract 2010; 24(5): 277-83.
13	Burke D, Fullen BM, Stokes D, Lennon O. Neuropathic pain prevalence following spinal cord injury: A systematic review and meta-analysis. European Journal of Pain 2017; 21(1): 29-44.
14	Heutink M, Post MW, Bongers-Janssen HM, Dijkstra CA, Snoek GJ, Spijkerman DC et al. The CONECSI trial: results of a randomized controlled trial of a multidisciplinary cognitive behavioral program for coping with chronic neuropathic pain after spinal cord injury. PAIN 2012; 153(1): 120-128.
15	Higgins DM, Heapy AA, Buta E, LaChappelle KM, Serowik KL, Czlapinski R et al. A randomized controlled trial of cognitive behavioral therapy compared with diabetes education for diabetic peripheral neuropathic pain. Journal of health psychology 2022; 27(3): 649-662.
16	Kioskli K, Scott W, Winkley K, Godfrey E, McCracken LM. Online acceptance and commitment therapy for people with painful diabetic neuropathy in the United Kingdom: A single-arm feasibility trial. Pain Medicine 2020; 21(11): 2777-2788.
17	Norrbrink Budh C, Kowalski J, Lundeberg T. A comprehensive pain management programme comprising educational, cognitive and behavioural interventions for neuropathic pain following spinal cord injury. J Rehabil Med 2006; 38(3): 172-80.
18	Otis JD, Sanderson K, Hardway C, Pincus M, Tun C, Soumekh S. A randomized controlled pilot study of a cognitive-behavioral therapy approach for painful diabetic peripheral neuropathy. The Journal of Pain 2013; 14(5): 475-482.
19	Taheri AA, Foroughi AA, Mohammadian Y, Ahmadi SM, Heshmati K, Hezarkhani LA et al. The Effectiveness of Acceptance and Commitment Therapy on Pain Acceptance and Pain Perception in Patients with Painful Diabetic Neuropathy: A Randomized Controlled Trial. Diabetes Therapy 2020; 11(8): 1695-1708.
20	Carson JW, Carson KM, Jones KD, Lancaster L, Mist SD. Mindful Yoga Pilot Study Shows Modulation of Abnormal Pain Processing in Fibromyalgia Patients. International journal of yoga therapy 2016; 26(1): 93-100.
21	Galantino ML, Brooks J, Tiger R, Jang S, Wilson K. Effectiveness of Somatic Yoga and Meditation: A Pilot Study in a Multicultural Cancer Survivor Population with Chemotherapy-Induced Peripheral Neuropathy. International journal of yoga therapy 2020; 30(1): 49-61.
22	van de Winckel A, Carpentier ST, Deng W, Zhang L, Philippus A, Battaglino R et al. Feasibility of using remotely delivered Spring Forest Qigong to reduce neuropathic pain in adults with spinal cord injury: a pilot study. FRONTIERS IN PHYSIOLOGY 2023; 14.
23	Burns AS, Delparte JJ, Ballantyne EC, Boschen KA. Evaluation of an interdisciplinary program for chronic pain after spinal cord injury. PM & R : the journal of injury, function, and rehabilitation 2013; 5(10): 832-8.
